# Supplementary material for: Poly[diaqua­(μ3-succinato)cadmium(II)]
Source: Acta Crystallogr Sect E Struct Rep Online. 2009 Apr 25;65(Pt 5):m574. doi: 10.1107/S1600536809011593 (PMC2977616; doi:10.1107/S1600536809011593)
Supplement: Supplementary file 1 [file e-65-0m574-sup1.cif]

##############################################################################
###                                                                        ###
###        Electronic paper (Acta Crystallographica Section E)             ###
###                                                                        ###
##############################################################################
#                                                                            #
# This CIF contains the data in a paper accepted for publication in Acta     #
# Crystallographica Section E. It conforms to the requirements of Notes      #
# for Authors for Section E, and has been peer reviewed under the auspices   #
# of the IUCr Commission on Journals.                                        #
#                                                                            #
# Full details of the Crystallographic Information File format               #
# are given in the paper "The Crystallographic Information File (CIF):       #
# a New Standard Archive File for Crystallography" by S. R. Hall, F. H.      #
# Allen and I. D. Brown [Acta Cryst. (1991), A47, 655-685].                  #
#                                                                            #
# The current version of the core CIF dictionary is obtainable from          #
# ftp://ftp.iucr.org/pub/cif_core.dic. The current version number is 2.4.    #
#                                                                            #
# Software is freely available for graphical display of the structure(s) in  #
# this CIF.  For information consult the CIF home page http://www.iucr.org/  #
# cif/home.html                                                              #
#                                                                            #
# This file may be used for bona fide research purposes within the           #
# scientific community so long as proper attribution is given to the journal # 
# article from which it was obtained.                                        #
#                                                                            #
##############################################################################
                                             
data_global
_audit_creation_method     SHELXL-97
_journal_date_recd_electronic     2009-03-06
_journal_date_accepted     2009-03-29
_journal_name_full     'Acta Crystallographica, Section E'
_journal_year     2009
_journal_volume     65
_journal_issue      5
_journal_page_first     m574
_journal_page_last     m574
_journal_paper_category     QM
_journal_coeditor_code     BG2243
_publ_contact_author_name
;
Liu, Xuan-Wen
;
_publ_contact_author_address
;Department of Materials Science and Engineering
Northeastern University at Qinhuangdao
Qinhuangdao, Hebei, 066000
People's Republic of China
;
_publ_contact_author_email     liuxuanwen2009@163.com
_publ_contact_author_fax     86-335-8052426
_publ_contact_author_phone     86-335-8052426
_publ_section_title
;
Poly[diaqua(\m~3~-succinato)cadmium(II)]
;
loop_
    _publ_author_name
    _publ_author_footnote
    _publ_author_address
    'Liu, Xuan-Wen' .
;
Department of Materials Science and Engineering
Northeastern University at Qinhuangdao
Qinhuangdao, Hebei 066000
People's Republic of China
;
data_I
_audit_creation_method     SHELXL-97
_chemical_name_systematic
;
Poly[diaqua(\m~3~-succinato)cadmium(II)]
;
_chemical_name_common     ?
_chemical_formula_moiety     'C4 H8 Cd O6'
_chemical_formula_sum     'C4 H8 Cd O6'
_chemical_formula_iupac     '[Cd (C4 H4 O4) (H2 O)2]'
_chemical_formula_weight     264.51
_chemical_melting_point     ?
_symmetry_cell_setting     monoclinic
_symmetry_space_group_name_H-M     'P 21/c'
_symmetry_space_group_name_Hall     '-P 2ybc'
loop_
    _symmetry_equiv_pos_as_xyz
    'x, y, z'
    '-x, y+1/2, -z+1/2'
    '-x, -y, -z'
    'x, -y-1/2, z-1/2'
_cell_length_a     7.7130(15)
_cell_length_b     12.231(2)
_cell_length_c     8.0560(16)
_cell_angle_alpha     90.00
_cell_angle_beta     94.71(3)
_cell_angle_gamma     90.00
_cell_volume     757.4(2)
_cell_formula_units_Z     4
_cell_measurement_reflns_used     2567
_cell_measurement_theta_min     2.571
_cell_measurement_theta_max     25.5
_cell_measurement_temperature     293(2)
_exptl_crystal_description     block
_exptl_crystal_colour     colorless
_exptl_crystal_size_max     0.40
_exptl_crystal_size_mid     0.30
_exptl_crystal_size_min     0.21
_exptl_crystal_density_diffrn     2.32
_exptl_crystal_density_meas     ?
_exptl_crystal_density_method     'not measured'
_exptl_crystal_F_000     512.0
_exptl_absorpt_coefficient_mu     2.866
_exptl_absorpt_correction_type     'multi-scan'
_exptl_absorpt_process_details     '(SADABS; Bruker, 1998)'
_exptl_absorpt_correction_T_min     0.35
_exptl_absorpt_correction_T_max     0.55
_exptl_special_details
;
;
_diffrn_ambient_temperature     293(2)
_diffrn_radiation_type     MoK\a
_diffrn_radiation_wavelength     0.71073
_diffrn_radiation_source     'fine-focus sealed tube'
_diffrn_radiation_monochromator     graphite
_diffrn_measurement_device_type     'Bruker SMART CD area-detector'
_diffrn_measurement_method     '\f and \w'
_diffrn_detector_area_resol_mean     ?
_diffrn_reflns_number     6371
_diffrn_reflns_av_R_equivalents     0.0280
_diffrn_reflns_av_sigmaI/netI     0.0198
_diffrn_reflns_theta_min     3.03
_diffrn_reflns_theta_max     25.49
_diffrn_reflns_theta_full     25.49
_diffrn_measured_fraction_theta_max     0.999
_diffrn_measured_fraction_theta_full     0.999
_diffrn_reflns_limit_h_min     -9
_diffrn_reflns_limit_h_max     9
_diffrn_reflns_limit_k_min     -14
_diffrn_reflns_limit_k_max     14
_diffrn_reflns_limit_l_min     -9
_diffrn_reflns_limit_l_max     9
_diffrn_standards_number     2
_diffrn_standards_interval_count     150
_diffrn_standards_interval_time     ?
_diffrn_standards_decay_%     ?
_refine_special_details
;
Refinement of <i>F</i>^2^ against ALL reflections. The weighted <i>R</i>-factor
<i>wR</i> and goodness of fit <i>S</i> are based on <i>F</i>^2^, conventional
<i>R</i>-factors <i>R</i> are based on <i>F</i>, with <i>F</i> set to zero for
negative <i>F</i>^2^. The threshold expression of <i>F</i>^2^ >
\s(<i>F</i>^2^) is used only for calculating <i>R</i>-factors(gt) <i>etc</i>.
and is not relevant to the choice of reflections for refinement.
<i>R</i>-factors based on <i>F</i>^2^ are statistically about twice as large
as those based on <i>F</i>, and <i>R</i>- factors based on ALL data will be
even larger.
;
_reflns_number_total     1409
_reflns_number_gt     1335
_reflns_threshold_expression     I>2\s(I)
_refine_ls_structure_factor_coef     Fsqd
_refine_ls_matrix_type     full
_refine_ls_R_factor_all     0.0263
_refine_ls_R_factor_gt     0.0234
_refine_ls_wR_factor_gt     0.0512
_refine_ls_wR_factor_ref     0.0526
_refine_ls_goodness_of_fit_ref     1.054
_refine_ls_restrained_S_all     1.052
_refine_ls_number_reflns     1409
_refine_ls_number_parameters     116
_refine_ls_number_restraints     6
_refine_ls_hydrogen_treatment     mixed
_refine_ls_weighting_scheme     calc
_refine_ls_weighting_details
            'calc w=1/[\s^2^(Fo^2^)+(0.0207P)^2^+1.5P] where P=(Fo^2^+2Fc^2^)/3'
_atom_sites_solution_hydrogens     constr
_atom_sites_solution_primary     direct
_atom_sites_solution_secondary     difmap
_refine_ls_shift/su_max     0.000
_refine_ls_shift/su_mean     0.000
_refine_diff_density_max     0.401
_refine_diff_density_min     -0.679
_refine_ls_extinction_method     none
_refine_ls_extinction_coef     ?
loop_
    _atom_type_symbol
    _atom_type_description
    _atom_type_scat_dispersion_real
    _atom_type_scat_dispersion_imag
    _atom_type_scat_source
    'C' 'C' 0.0033 0.0016
                         'International Tables Vol C Tables 4.2.6.8 and 6.1.1.4'
    'H' 'H' 0.0000 0.0000
                         'International Tables Vol C Tables 4.2.6.8 and 6.1.1.4'
    'N' 'N' 0.0061 0.0033
                         'International Tables Vol C Tables 4.2.6.8 and 6.1.1.4'
    'O' 'O' 0.0106 0.0060
                         'International Tables Vol C Tables 4.2.6.8 and 6.1.1.4'
    'Cd' 'Cd' -0.8075 1.2024
                         'International Tables Vol C Tables 4.2.6.8 and 6.1.1.4'
_computing_data_collection     'SMART (Bruker, 1998)'
_computing_cell_refinement     'SAINT (Bruker, 1998)'
_computing_data_reduction     'SAINT (Bruker, 1998)'
_computing_structure_solution     'SHELXS97 (Sheldrick, 2008)'
_computing_structure_refinement     'SHELXL97 (Sheldrick, 2008)'
_computing_molecular_graphics     'SHELXTL (Sheldrick, 2008)'
_computing_publication_material     'SHELXTL (Sheldrick, 2008)'
loop_
    _atom_site_type_symbol
    _atom_site_label
    _atom_site_fract_x
    _atom_site_fract_y
    _atom_site_fract_z
    _atom_site_U_iso_or_equiv
    _atom_site_adp_type
    _atom_site_calc_flag
    _atom_site_refinement_flags
    _atom_site_occupancy
    _atom_site_disorder_assembly
    _atom_site_disorder_group
    Cd Cd1 0.17614(3) 0.587427(19) 0.08353(3) 0.02570(10) Uani d . 1 . .
    C C1 0.4820(4) 0.6353(3) 0.2526(4) 0.0274(7) Uani d . 1 . .
    C C2 0.6501(5) 0.6626(3) 0.3501(6) 0.0454(10) Uani d . 1 . .
    H H2A 0.6471 0.6327 0.4613 0.055 Uiso calc R 1 . .
    H H2B 0.7436 0.6262 0.2983 0.055 Uiso calc R 1 . .
    C C3 0.6922(4) 0.7799(3) 0.3648(5) 0.0349(9) Uani d . 1 . .
    H H3A 0.6046 0.8150 0.4262 0.042 Uiso calc R 1 . .
    H H3B 0.6840 0.8113 0.2538 0.042 Uiso calc R 1 . .
    C C4 0.8675(4) 0.8072(3) 0.4482(4) 0.0252(7) Uani d . 1 . .
    O O1 0.4603(3) 0.5387(2) 0.2005(3) 0.0367(6) Uani d . 1 . .
    O O2 0.3664(3) 0.70570(19) 0.2216(3) 0.0352(6) Uani d . 1 . .
    O O3 0.9815(3) 0.7385(2) 0.4838(3) 0.0399(6) Uani d . 1 . .
    O O4 0.8946(3) 0.90780(18) 0.4832(3) 0.0307(6) Uani d . 1 . .
    O O5 0.0710(4) 0.5424(2) 0.3376(3) 0.0402(6) Uani d D 1 . .
    H H5A -0.012(5) 0.499(3) 0.325(6) 0.072(18) Uiso d D 1 . .
    H H5B 0.047(5) 0.598(2) 0.392(5) 0.056(15) Uiso d D 1 . .
    O O6 0.2576(3) 0.5909(2) -0.1850(3) 0.0332(6) Uani d D 1 . .
    H H6A 0.348(4) 0.553(3) -0.197(5) 0.044(12) Uiso d D 1 . .
    H H6B 0.278(5) 0.6562(17) -0.213(5) 0.051(13) Uiso d D 1 . .
loop_
    _atom_site_aniso_label
    _atom_site_aniso_U_11
    _atom_site_aniso_U_22
    _atom_site_aniso_U_33
    _atom_site_aniso_U_12
    _atom_site_aniso_U_13
    _atom_site_aniso_U_23
    Cd1 0.01635(14) 0.02632(15) 0.03318(16) -0.00248(9) -0.00550(10)
                                                                    -0.00305(10)
    C1 0.0181(16) 0.0294(18) 0.0342(18) -0.0041(14) -0.0016(14) -0.0046(15)
    C2 0.032(2) 0.034(2) 0.065(3) -0.0035(17) -0.0250(19) 0.0000(19)
    C3 0.0231(18) 0.0299(19) 0.049(2) -0.0034(15) -0.0132(16) -0.0034(16)
    C4 0.0213(16) 0.0263(18) 0.0278(18) -0.0025(14) -0.0003(13) -0.0029(14)
    O1 0.0220(12) 0.0292(14) 0.0572(17) 0.0006(10) -0.0056(11) -0.0134(12)
    O2 0.0245(13) 0.0274(13) 0.0512(16) 0.0008(10) -0.0117(11) -0.0102(11)
    O3 0.0264(13) 0.0286(13) 0.0619(18) 0.0039(11) -0.0132(12) -0.0085(12)
    O4 0.0229(12) 0.0228(12) 0.0448(15) -0.0029(9) -0.0078(11) -0.0017(10)
    O5 0.0414(16) 0.0419(17) 0.0377(16) 0.0015(14) 0.0054(12) -0.0026(13)
    O6 0.0306(14) 0.0266(14) 0.0432(15) 0.0036(11) 0.0070(11) 0.0052(11)
_geom_special_details
;
 All esds (except the esd in the dihedral angle between two l.s. planes)
 are estimated using the full covariance matrix.  The cell esds are taken
 into account individually in the estimation of esds in distances, angles
 and torsion angles; correlations between esds in cell parameters are only
 used when they are defined by crystal symmetry.  An approximate (isotropic)
 treatment of cell esds is used for estimating esds involving l.s. planes.
;
loop_
    _geom_bond_atom_site_label_1
    _geom_bond_atom_site_label_2
    _geom_bond_site_symmetry_2
    _geom_bond_distance
    _geom_bond_publ_flag
    Cd1 O4 4_475 2.255(2) Y
    Cd1 O2 . 2.284(2) Y
    Cd1 O6 . 2.302(3) Y
    Cd1 O4 2_645 2.316(2) Y
    Cd1 O5 . 2.329(3) Y
    Cd1 O1 . 2.389(2) Y
    Cd1 O3 4_475 2.690(2) y
    C1 O2 . 1.250(4) ?
    C1 O1 . 1.260(4) ?
    C1 C2 . 1.498(5) ?
    C2 C3 . 1.474(5) ?
    C2 H2A . 0.9700 ?
    C2 H2B . 0.9700 ?
    C3 C4 . 1.498(4) ?
    C3 H3A . 0.9700 ?
    C3 H3B . 0.9700 ?
    C4 O3 . 1.233(4) ?
    C4 O4 . 1.275(4) ?
    O5 H5B . 0.84(3) ?
    O5 H5A . 0.84(3) ?
    O6 H6A . 0.85(3) ?
    O6 H6B . 0.85(3) ?
loop_
    _geom_angle_atom_site_label_1
    _geom_angle_atom_site_label_2
    _geom_angle_atom_site_label_3
    _geom_angle_site_symmetry_1
    _geom_angle_site_symmetry_3
    _geom_angle
    _geom_angle_publ_flag
    O4 Cd1 O2 4_475 . 136.02(8) ?
    O4 Cd1 O6 4_475 . 89.54(10) ?
    O2 Cd1 O6 . . 103.41(10) ?
    O4 Cd1 O4 4_475 2_645 74.92(9) ?
    O2 Cd1 O4 . 2_645 147.52(8) ?
    O6 Cd1 O4 . 2_645 82.91(9) ?
    O4 Cd1 O5 4_475 . 85.77(10) ?
    O2 Cd1 O5 . . 88.74(10) ?
    O6 Cd1 O5 . . 166.39(10) ?
    O4 Cd1 O5 2_645 . 83.54(10) ?
    O4 Cd1 O1 4_475 . 166.71(8) ?
    O2 Cd1 O1 . . 55.52(8) ?
    O6 Cd1 O1 . . 93.60(10) ?
    O4 Cd1 O1 2_645 . 92.64(8) ?
    O5 Cd1 O1 . . 88.23(10) ?
    O2 C1 O1 . . 120.4(3) ?
    O2 C1 C2 . . 121.6(3) ?
    O1 C1 C2 . . 118.0(3) ?
    C3 C2 C1 . . 115.8(3) ?
    C3 C2 H2A . . 108.3 ?
    C1 C2 H2A . . 108.3 ?
    C3 C2 H2B . . 108.3 ?
    C1 C2 H2B . . 108.3 ?
    H2A C2 H2B . . 107.4 ?
    C2 C3 C4 . . 116.0(3) ?
    C2 C3 H3A . . 108.3 ?
    C4 C3 H3A . . 108.3 ?
    C2 C3 H3B . . 108.3 ?
    C4 C3 H3B . . 108.3 ?
    H3A C3 H3B . . 107.4 ?
    O3 C4 O4 . . 120.4(3) ?
    O3 C4 C3 . . 123.5(3) ?
    O4 C4 C3 . . 116.1(3) ?
    C1 O1 Cd1 . . 89.42(19) ?
    C1 O2 Cd1 . . 94.6(2) ?
    C4 O4 Cd1 . 4_676 103.8(2) ?
    C4 O4 Cd1 . 2_655 146.3(2) ?
    Cd1 O4 Cd1 4_676 2_655 105.08(9) ?
    Cd1 O5 H5B . . 112(3) ?
    Cd1 O5 H5A . . 111(3) ?
    H5B O5 H5A . . 112(3) ?
    Cd1 O6 H6A . . 113(3) ?
    Cd1 O6 H6B . . 110(3) ?
    H6A O6 H6B . . 108(3) ?
loop_
    _geom_torsion_atom_site_label_1
    _geom_torsion_atom_site_label_2
    _geom_torsion_atom_site_label_3
    _geom_torsion_atom_site_label_4
    _geom_torsion_site_symmetry_1
    _geom_torsion_site_symmetry_2
    _geom_torsion_site_symmetry_3
    _geom_torsion_site_symmetry_4
    _geom_torsion
    _geom_torsion_publ_flag
    O2 C1 C2 C3 . . . . -16.9(6) ?
    O1 C1 C2 C3 . . . . 162.3(4) ?
    C1 C2 C3 C4 . . . . -174.5(3) ?
    C2 C3 C4 O3 . . . . 9.5(6) ?
    C2 C3 C4 O4 . . . . -170.0(4) ?
    O2 C1 O1 Cd1 . . . . -2.0(3) ?
    C2 C1 O1 Cd1 . . . . 178.7(3) ?
    O4 Cd1 O1 C1 4_475 . . . -151.7(4) ?
    O2 Cd1 O1 C1 . . . . 1.2(2) ?
    O6 Cd1 O1 C1 . . . . 105.0(2) ?
    O4 Cd1 O1 C1 2_645 . . . -172.0(2) ?
    O5 Cd1 O1 C1 . . . . -88.5(2) ?
    O1 C1 O2 Cd1 . . . . 2.1(4) ?
    C2 C1 O2 Cd1 . . . . -178.7(3) ?
    O4 Cd1 O2 C1 4_475 . . . 170.1(2) ?
    O6 Cd1 O2 C1 . . . . -86.3(2) ?
    O4 Cd1 O2 C1 2_645 . . . 11.7(3) ?
    O5 Cd1 O2 C1 . . . . 87.5(2) ?
    O1 Cd1 O2 C1 . . . . -1.2(2) ?
    O3 C4 O4 Cd1 . . . 4_676 5.3(4) ?
    C3 C4 O4 Cd1 . . . 4_676 -175.2(3) ?
    O3 C4 O4 Cd1 . . . 2_655 153.9(3) ?
    C3 C4 O4 Cd1 . . . 2_655 -26.5(6) ?
