# Supplementary material for: Poly[diaqua­(μ3-succinato)cadmium(II)]
Source: Acta Crystallogr Sect E Struct Rep Online. 2009 Apr 25;65(Pt 5):m574. doi: 10.1107/S1600536809011593 (PMC2977616; doi:10.1107/S1600536809011593)
Supplement: Supplementary file 2 [file e-65-0m574-Isup2.hkl]

# 
# h,k,l, Fc-squared, Fo-squared, sigma(Fo-squared) and status flag 
# 
data_I
_shelx_title ' AA in P2(1)/c' 
_shelx_refln_list_code          4 
_shelx_F_calc_maximum      176.53 
_exptl_crystal_F_000       490.00 
_reflns_d_resolution_high  0.8256 
 
loop_ 
 _symmetry_equiv_pos_as_xyz 
 'x, y, z' 
 '-x, y+1/2, -z+1/2' 
 '-x, -y, -z' 
 'x, -y-1/2, z-1/2' 
 
_cell_length_a     7.7130 
_cell_length_b    12.2310 
_cell_length_c     8.0560 
_cell_angle_alpha  90.000 
_cell_angle_beta   94.709 
_cell_angle_gamma  90.000 
 
_shelx_F_squared_multiplier     1.000 
 
loop_ 
 _refln_index_h 
 _refln_index_k 
 _refln_index_l 
 _refln_F_squared_calc 
 _refln_F_squared_meas 
 _refln_F_squared_sigma 
 _refln_observed_status 
   2   0   0     3929.57     3852.68     53.45 o 
   3   0   0    12468.60    12690.46    109.36 o 
   4   0   0     1369.27     1380.36     22.36 o 
   5   0   0     2732.14     2798.39     86.38 o 
   6   0   0     8244.62     8557.55    258.82 o 
   7   0   0       13.94       18.64      6.50 o 
   8   0   0     1759.49     1936.71     99.46 o 
   9   0   0     1776.69     1831.70    114.98 o 
   1   1   0     3566.89     3513.98     38.24 o 
   2   1   0     1348.21     1211.08     15.36 o 
   3   1   0      546.24      586.16      7.02 o 
   4   1   0     7145.82     7210.74     56.27 o 
   5   1   0      635.93      664.23     11.38 o 
   6   1   0      594.64      579.46     13.31 o 
   7   1   0     1243.13     1377.90     29.35 o 
   8   1   0      151.39      160.33     12.58 o 
   9   1   0      105.25       65.61     12.94 o 
   0   2   0     2960.56     2774.82     21.94 o 
   1   2   0     1491.61     1361.72      8.79 o 
   2   2   0      570.67      559.34      9.19 o 
   3   2   0    12503.63    12591.17     78.05 o 
   4   2   0        0.59       10.47      2.28 o 
   5   2   0      325.56      296.19      7.31 o 
   6   2   0      150.15      192.55      8.92 o 
   7   2   0        8.32       24.43      6.09 o 
   8   2   0     1146.23     1193.71     29.61 o 
   9   2   0      455.87      474.59     27.28 o 
   1   3   0    31163.08    30709.50    158.09 o 
   2   3   0    13802.66    13525.00     76.96 o 
   3   3   0     1319.39     1376.44     15.98 o 
   4   3   0    11284.19    11004.22    162.55 o 
   5   3   0     1142.95     1093.71     18.74 o 
   6   3   0      500.15      528.47     14.25 o 
   7   3   0     7949.79     7887.94    115.17 o 
   8   3   0     1638.61     1613.35     41.52 o 
   9   3   0      446.89      423.71     26.92 o 
   0   4   0     6468.67     5898.78     97.94 o 
   1   4   0      427.84      405.33      5.62 o 
   2   4   0     6110.84     6107.19     52.44 o 
   3   4   0     9911.46     9684.51    143.44 o 
   4   4   0      560.92      533.58      9.28 o 
   5   4   0      590.39      549.09     15.52 o 
   6   4   0     1393.18     1412.51     31.86 o 
   7   4   0        0.87       -2.15      5.56 o 
   8   4   0      466.56      484.39     21.85 o 
   1   5   0     4698.66     4586.01     45.28 o 
   2   5   0      810.39      795.65     12.59 o 
   3   5   0       42.44       53.81      5.09 o 
   4   5   0     1690.61     1782.02     31.30 o 
   5   5   0      409.74      431.26     14.98 o 
   6   5   0      189.99      196.84     12.76 o 
   7   5   0      542.84      581.11     22.52 o 
   8   5   0        5.76        6.34      8.99 o 
   0   6   0    22526.51    23232.27    514.73 o 
   1   6   0     7977.57     8378.39    101.26 o 
   2   6   0     4897.68     4883.07     51.75 o 
   3   6   0     9153.70     8928.85    142.74 o 
   4   6   0      109.65      100.39      8.45 o 
   5   6   0     3386.36     3444.08     59.81 o 
   6   6   0     3288.24     3421.40     65.17 o 
   7   6   0      189.15      181.80     14.23 o 
   8   6   0     1786.43     1852.75     51.68 o 
   1   7   0     3769.75     3679.02     37.82 o 
   2   7   0     2050.28     2035.10     29.37 o 
   3   7   0     1608.92     1523.48     24.83 o 
   4   7   0     3635.83     3849.92     63.64 o 
   5   7   0     2361.39     2423.24     49.18 o 
   6   7   0      170.30      164.18     13.78 o 
   7   7   0      966.29      999.58     33.24 o 
   8   7   0      615.58      602.84     28.24 o 
   0   8   0     1876.82     1906.94     36.49 o 
   1   8   0       66.13       61.32      6.91 o 
   2   8   0      887.47      827.89     25.11 o 
   3   8   0      885.23      912.73     19.60 o 
   4   8   0      681.63      719.26     22.58 o 
   5   8   0      198.45      227.04     14.08 o 
   6   8   0      128.56      131.39     13.00 o 
   7   8   0       10.38       19.11     11.65 o 
   1   9   0     5739.54     5881.81     68.88 o 
   2   9   0     2027.26     2055.26     44.29 o 
   3   9   0     1258.61     1271.29     32.55 o 
   4   9   0     3708.55     3862.04     71.80 o 
   5   9   0     1915.81     1987.69     48.58 o 
   6   9   0     1429.57     1404.63     41.28 o 
   7   9   0     2073.48     2119.80     59.41 o 
   0  10   0     3430.40     3502.13     66.72 o 
   1  10   0      775.98      770.41     25.14 o 
   2  10   0     2638.80     2637.26     58.42 o 
   3  10   0     2362.34     2413.14     55.04 o 
   4  10   0      864.47      832.89     28.05 o 
   5  10   0      573.87      535.86     23.87 o 
   6  10   0      786.65      802.32     32.24 o 
   1  11   0       99.65      111.67      9.84 o 
   2  11   0      524.90      529.30     18.74 o 
   3  11   0      124.73      107.26     10.73 o 
   4  11   0      231.61      242.14     17.28 o 
   5  11   0       32.66       42.57     11.06 o 
   6  11   0        1.98       38.18     25.89 o 
   0  12   0     2537.26     2663.09    114.42 o 
   1  12   0     1392.47     1434.10     37.21 o 
   2  12   0     1654.61     1679.93     40.33 o 
   3  12   0     2072.64     2152.19     56.35 o 
   4  12   0      109.97      123.18     15.28 o 
   5  12   0     1313.77     1347.78     46.33 o 
   1  13   0     1023.04     1032.51     37.47 o 
   2  13   0      846.62      903.15     30.34 o 
   3  13   0      363.77      358.59     22.77 o 
   4  13   0     1025.87     1068.18     43.24 o 
   0  14   0       13.81       71.60     19.86 o 
   1  14   0       17.96       60.36     13.23 o 
   2  14   0      124.00      124.52     16.41 o 
   3  14   0       11.80       54.01     15.24 o 
  -9   1   1     1612.57     1620.13     53.82 o 
  -8   1   1      793.77      764.63     22.24 o 
  -7   1   1     3073.84     2968.35     45.97 o 
  -6   1   1     3930.87     4111.65     58.09 o 
  -5   1   1      636.66      648.84     11.81 o 
  -4   1   1     7657.38     7741.90     83.04 o 
  -3   1   1     6713.31     6483.90     46.28 o 
  -2   1   1      268.35      268.51      3.99 o 
  -1   1   1    13598.02    13936.15    155.60 o 
   0   1   1    25011.40    24958.58    120.31 o 
   1   1   1       48.07       57.76      1.67 o 
   2   1   1    20012.69    19530.24    134.65 o 
   3   1   1    26276.72    27387.13    143.93 o 
   4   1   1      639.65      632.17      9.20 o 
   5   1   1     4471.79     4600.86     44.62 o 
   6   1   1     2647.55     2687.54     39.64 o 
   7   1   1     1103.25     1150.62     27.37 o 
   8   1   1     1795.89     1759.84     43.63 o 
   9   1   1      394.41      395.76     22.98 o 
  -9   2   1       18.36       25.82     16.63 o 
  -8   2   1     2669.62     2671.86     50.75 o 
  -7   2   1     5359.19     5317.18     66.91 o 
  -6   2   1      229.14      247.16      8.78 o 
  -5   2   1     6509.34     6399.42     61.09 o 
  -4   2   1     5080.53     5184.22     45.26 o 
  -3   2   1      355.62      304.62     10.37 o 
  -2   2   1     1522.31     1398.97     13.85 o 
  -1   2   1    11431.81    11284.88     63.29 o 
   0   2   1    12283.52    12394.93     64.30 o 
   1   2   1    11358.61    10965.54    143.52 o 
   2   2   1     3342.29     3221.10     26.62 o 
   3   2   1    11817.81    12000.96     90.82 o 
   4   2   1    14699.67    14847.53    124.86 o 
   5   2   1      293.32      284.67     10.02 o 
   6   2   1     7065.01     7176.69     86.12 o 
   7   2   1     2966.81     3193.51     51.68 o 
   8   2   1       30.31       33.60      8.94 o 
   9   2   1     1502.08     1527.51     54.07 o 
  -9   3   1        7.63       43.25     12.33 o 
  -8   3   1        6.13       13.14     11.69 o 
  -7   3   1       24.55       25.08      6.27 o 
  -6   3   1       12.32       33.98      4.27 o 
  -5   3   1      542.80      540.01     10.66 o 
  -4   3   1      362.04      361.49      8.49 o 
  -3   3   1      495.81      502.45      8.87 o 
  -2   3   1      293.94      334.44      6.11 o 
  -1   3   1     1053.37     1053.11     14.28 o 
   0   3   1      823.96      765.60     12.52 o 
   1   3   1      475.15      483.04      6.74 o 
   2   3   1       18.75       38.42      3.04 o 
   3   3   1      152.59      139.88      5.15 o 
   4   3   1       97.99       98.69      5.19 o 
   5   3   1      162.35      155.78      7.05 o 
   6   3   1        1.25       10.38      6.94 o 
   7   3   1       33.67       37.98      6.99 o 
   8   3   1       40.29       48.85      9.71 o 
  -8   4   1     3422.00     3449.75     74.66 o 
  -7   4   1     1726.28     1743.20     41.39 o 
  -6   4   1      326.62      330.64     14.40 o 
  -5   4   1     3727.87     3794.98     80.91 o 
  -4   4   1     6797.57     6852.33     76.67 o 
  -3   4   1     1129.44     1057.99     15.42 o 
  -2   4   1     4690.12     4349.77     42.78 o 
  -1   4   1     2305.13     2155.02     22.88 o 
   0   4   1     3448.80     3307.54     47.31 o 
   1   4   1    18840.74    18316.90    131.96 o 
   2   4   1     3685.63     3761.52     33.99 o 
   3   4   1    11060.58    11469.07    115.12 o 
   4   4   1     8492.63     8531.13     82.65 o 
   5   4   1      803.62      812.06     16.35 o 
   6   4   1     1610.26     1617.80     28.99 o 
   7   4   1     3926.50     3868.71     72.02 o 
   8   4   1       44.33       50.59     12.28 o 
  -8   5   1      461.41      481.34     25.67 o 
  -7   5   1     1334.99     1378.11     36.69 o 
  -6   5   1     3723.48     3755.57     66.61 o 
  -5   5   1      354.73      362.21     15.26 o 
  -4   5   1     4872.43     5001.22     57.44 o 
  -3   5   1     8477.55     8398.39     80.50 o 
  -2   5   1      184.82      212.80      6.58 o 
  -1   5   1     6805.29     6368.24     72.19 o 
   0   5   1    14604.58    14626.85    185.29 o 
   1   5   1     2973.83     3057.52     35.92 o 
   2   5   1    13829.46    13189.99    105.30 o 
   3   5   1     6767.64     6880.45     63.42 o 
   4   5   1     1024.58     1032.77     22.23 o 
   5   5   1     6300.27     6456.38     92.66 o 
   6   5   1     1437.44     1457.51     33.97 o 
   7   5   1     1016.82     1018.95     30.55 o 
   8   5   1     2486.08     2539.42     61.58 o 
  -8   6   1       97.82       99.38     13.86 o 
  -7   6   1        0.27        5.08      6.97 o 
  -6   6   1      302.16      296.81     16.49 o 
  -5   6   1      131.90      119.35      9.88 o 
  -4   6   1       92.98      110.09      6.53 o 
  -3   6   1       70.82       69.75      6.43 o 
  -2   6   1     1188.40     1242.44     19.95 o 
  -1   6   1      376.13      345.81      9.42 o 
   0   6   1      286.64      351.02      7.88 o 
   1   6   1     1015.97     1037.29     14.29 o 
   2   6   1        2.93        4.76      2.43 o 
   3   6   1      318.38      341.86     10.41 o 
   4   6   1        1.53       21.45      6.43 o 
   5   6   1      298.57      287.09     14.77 o 
   6   6   1      127.07      151.38     12.27 o 
   7   6   1      215.89      215.04     15.55 o 
   8   6   1       28.89       27.58     10.72 o 
  -8   7   1      281.05      272.96     20.07 o 
  -7   7   1      671.24      668.80     27.62 o 
  -6   7   1     2913.27     3062.97     64.24 o 
  -5   7   1       50.34       63.21      9.33 o 
  -4   7   1     2245.17     2258.86     35.74 o 
  -3   7   1     3434.65     3517.29     47.21 o 
  -2   7   1     1135.93     1127.47     20.52 o 
  -1   7   1     5996.73     5849.82     66.70 o 
   0   7   1     8861.85     8901.85     78.84 o 
   1   7   1      632.99      639.11     12.00 o 
   2   7   1     5184.69     5163.91     50.25 o 
   3   7   1     4765.35     4847.69     70.26 o 
   4   7   1       32.59       35.56     11.12 o 
   5   7   1     3768.56     3891.91     69.60 o 
   6   7   1      604.04      621.17     23.58 o 
   7   7   1      419.22      408.69     21.41 o 
   8   7   1     1278.73     1275.82     42.54 o 
  -7   8   1     1833.17     1886.97     52.76 o 
  -6   8   1       11.38       27.36      9.17 o 
  -5   8   1     4616.42     4723.32     85.44 o 
  -4   8   1     1399.10     1387.65     27.28 o 
  -3   8   1      199.70      195.38      9.83 o 
  -2   8   1     7366.64     7520.14     96.28 o 
  -1   8   1     1375.24     1333.02     33.74 o 
   0   8   1      177.88      185.20      7.22 o 
   1   8   1     7768.91     7622.94     84.34 o 
   2   8   1      978.80      943.57     16.41 o 
   3   8   1     2988.32     3016.63     52.63 o 
   4   8   1     7697.87     7926.29    118.57 o 
   5   8   1       49.35       63.05     13.37 o 
   6   8   1     3424.70     3442.85     71.64 o 
   7   8   1     2364.36     2427.61     61.44 o 
  -7   9   1       32.23       40.49     12.29 o 
  -6   9   1      154.25      163.99     15.89 o 
  -5   9   1      374.13      350.26     18.60 o 
  -4   9   1      264.24      249.23     12.40 o 
  -3   9   1      221.73      217.29     11.09 o 
  -2   9   1      536.11      488.79     15.36 o 
  -1   9   1      377.67      353.03     15.36 o 
   0   9   1      682.94      703.32     14.99 o 
   1   9   1       36.38       34.73      5.11 o 
   2   9   1      161.90      172.09      9.30 o 
   3   9   1      123.48      114.31     10.41 o 
   4   9   1      187.10      196.81     13.53 o 
   5   9   1      321.92      359.63     19.99 o 
   6   9   1       16.15       15.58      8.77 o 
   7   9   1       31.48       60.34     12.52 o 
  -6  10   1       34.26       29.70     12.37 o 
  -5  10   1     1564.21     1567.49     43.46 o 
  -4  10   1      501.71      483.14     18.25 o 
  -3  10   1        1.56       15.35     10.83 o 
  -2  10   1     2620.80     2678.47     59.56 o 
  -1  10   1      632.82      659.73     19.45 o 
   0  10   1      173.98      156.22      9.06 o 
   1  10   1     3408.96     3440.53     47.53 o 
   2  10   1        5.33       24.39      6.68 o 
   3  10   1      990.49      966.00     28.71 o 
   4  10   1     2173.05     2293.35     52.86 o 
   5  10   1       26.23       39.49     10.22 o 
   6  10   1     1091.40     1127.46     40.47 o 
  -6  11   1     1919.04     1981.51     74.48 o 
  -5  11   1        0.50       19.88      9.90 o 
  -4  11   1     1879.98     1881.05     49.46 o 
  -3  11   1     3269.70     3417.13     62.63 o 
  -2  11   1        6.31       30.35     16.30 o 
  -1  11   1     3490.37     3758.58     72.90 o 
   0  11   1     5065.78     5152.15     72.37 o 
   1  11   1      619.55      621.21     19.80 o 
   2  11   1     3237.48     3273.52     57.65 o 
   3  11   1     2104.57     2242.43     53.32 o 
   4  11   1       93.35      102.47     13.37 o 
   5  11   1     3152.11     3290.54     77.52 o 
   6  11   1      415.80      427.34     26.08 o 
  -5  12   1      173.91      176.31     18.66 o 
  -4  12   1       58.52       68.34     12.85 o 
  -3  12   1       29.35       39.20     17.78 o 
  -2  12   1       84.98      122.74     14.51 o 
  -1  12   1       56.11       64.28      9.33 o 
   0  12   1       18.27       39.61      8.60 o 
   1  12   1      188.57      211.35     12.76 o 
   2  12   1        0.42       25.22     11.97 o 
   3  12   1      179.07      160.63     15.67 o 
   4  12   1      350.54      377.30     23.08 o 
   5  12   1        8.04       23.32     11.11 o 
  -4  13   1      354.42      334.67     22.96 o 
  -3  13   1     1172.34     1179.75     41.02 o 
  -2  13   1       42.91       29.41      9.48 o 
  -1  13   1      379.89      373.64     18.81 o 
   0  13   1      568.66      583.05     26.00 o 
   1  13   1        3.93       25.57      8.60 o 
   2  13   1     1278.17     1319.11     42.86 o 
   3  13   1      269.70      264.95     20.41 o 
   4  13   1       74.03       69.57     14.28 o 
  -2  14   1     1624.30     1630.97     73.94 o 
  -1  14   1      496.69      522.11     27.64 o 
   0  14   1      170.33      183.69     18.40 o 
   1  14   1     2247.51     2415.35     66.93 o 
   2  14   1      291.91      287.63     21.86 o 
  -9   0   2     1032.61     1018.32     81.70 o 
  -8   0   2        1.92        8.10      8.22 o 
  -7   0   2     7932.50     7935.12    139.77 o 
  -6   0   2     3181.97     3183.73     64.45 o 
  -5   0   2     1498.15     1506.74     30.39 o 
  -4   0   2    19112.31    19464.22    262.90 o 
  -3   0   2     5007.35     4852.50     56.05 o 
  -2   0   2     1248.70     1156.67     23.84 o 
   0   0   2     1513.49     1545.41     28.34 o 
   1   0   2      206.77      168.91      6.07 o 
   2   0   2     9381.45     9189.28     80.54 o 
   3   0   2     3712.15     3791.06     51.75 o 
   4   0   2     4903.44     4939.21    160.33 o 
   5   0   2    15645.56    15378.48    299.81 o 
   6   0   2      483.42      499.88     23.34 o 
   7   0   2     2901.75     2811.63     77.28 o 
   8   0   2     2502.42     2414.59     84.43 o 
  -9   1   2       12.23       -2.89      8.02 o 
  -8   1   2     1089.36     1034.65     27.19 o 
  -7   1   2      437.84      448.99     14.37 o 
  -6   1   2      677.32      644.89     15.02 o 
  -5   1   2     4019.19     4064.06     44.85 o 
  -4   1   2      356.27      375.27      9.53 o 
  -3   1   2     1346.43     1317.22     14.96 o 
  -2   1   2     2159.59     2067.35     17.29 o 
  -1   1   2      768.42      791.26      9.83 o 
   0   1   2      165.38      167.20      3.54 o 
   1   1   2      157.37      135.43      2.67 o 
   2   1   2        1.94       15.55      2.41 o 
   3   1   2    12650.15    13068.69     96.51 o 
   4   1   2     2477.94     2394.12     29.44 o 
   5   1   2      579.54      569.56     12.69 o 
   6   1   2     1695.51     1743.71     29.72 o 
   7   1   2      471.26      451.31     20.03 o 
   8   1   2      169.48      150.47     13.17 o 
  -9   2   2      443.39      421.76     22.54 o 
  -8   2   2        0.56       10.86      9.59 o 
  -7   2   2      414.37      420.40     14.43 o 
  -6   2   2      552.56      531.83     13.19 o 
  -5   2   2       65.02       66.74      5.63 o 
  -4   2   2    10486.22    10632.13     97.50 o 
  -3   2   2     1363.96     1391.83     15.89 o 
  -2   2   2       55.45      102.72      3.33 o 
  -1   2   2        5.95       23.35      1.69 o 
   0   2   2        3.39        6.49      1.61 o 
   1   2   2      723.10      690.35     12.78 o 
   2   2   2     9396.37     9846.98     98.75 o 
   3   2   2       70.20       58.75      3.98 o 
   4   2   2     1110.81     1123.37     17.58 o 
   5   2   2     1089.94     1156.85     20.68 o 
   6   2   2       61.57       64.94      6.86 o 
   7   2   2     1637.22     1639.13     33.40 o 
   8   2   2      463.35      469.83     21.41 o 
  -9   3   2      496.33      450.51     24.24 o 
  -8   3   2     4881.60     4819.06    186.32 o 
  -7   3   2      608.28      603.47     17.80 o 
  -6   3   2     1998.28     1986.35     30.18 o 
  -5   3   2    11275.98    11648.37    106.69 o 
  -4   3   2      635.73      675.30     13.53 o 
  -3   3   2     9037.86     9247.81    124.05 o 
  -2   3   2     9855.98     9226.31     91.01 o 
  -1   3   2       18.88       13.71      3.63 o 
   0   3   2    12380.22    12458.02    129.39 o 
   1   3   2     6911.00     6614.55     43.76 o 
   2   3   2      569.53      609.49     14.66 o 
   3   3   2    15051.33    15363.47    126.27 o 
   4   3   2     5607.61     5720.60     61.90 o 
   5   3   2      194.22      211.91      8.97 o 
   6   3   2    13140.44    13615.70    154.81 o 
   7   3   2     3128.81     3063.08     80.84 o 
   8   3   2      538.35      543.51     28.23 o 
  -8   4   2       32.70       53.03     10.92 o 
  -7   4   2      861.05      918.35     30.48 o 
  -6   4   2      938.07      893.13     20.44 o 
  -5   4   2      610.15      609.67     15.26 o 
  -4   4   2     7089.48     7146.89     75.83 o 
  -3   4   2     1422.58     1365.00     19.63 o 
  -2   4   2     1350.78     1233.40     27.42 o 
  -1   4   2     3879.57     3738.73     40.72 o 
   0   4   2     1191.92     1218.47     13.52 o 
   1   4   2     1368.25     1350.72     21.52 o 
   2   4   2     7950.36     8217.91     73.24 o 
   3   4   2     1952.04     2043.36     25.93 o 
   4   4   2       91.37      100.48      6.03 o 
   5   4   2     2591.84     2660.10     39.66 o 
   6   4   2       45.80       36.04      6.66 o 
   7   4   2     1087.51     1041.13     26.01 o 
   8   4   2     1141.35     1164.78     37.14 o 
  -8   5   2      287.83      300.62     18.95 o 
  -7   5   2       78.90       86.79     18.36 o 
  -6   5   2      711.98      687.51     22.80 o 
  -5   5   2     2050.11     2005.05     39.46 o 
  -4   5   2      141.46      139.96      9.50 o 
  -3   5   2      619.17      615.74     12.82 o 
  -2   5   2     1429.51     1521.91     22.09 o 
  -1   5   2      250.30      286.35      6.12 o 
   0   5   2     1470.31     1464.83     17.21 o 
   1   5   2       20.02       66.80      4.36 o 
   2   5   2       88.40       75.09      4.47 o 
   3   5   2     3756.86     3907.17     44.48 o 
   4   5   2     1367.43     1384.65     22.70 o 
   5   5   2       72.35       76.76      6.92 o 
   6   5   2     1023.73     1000.17     23.51 o 
   7   5   2       60.68       58.31      9.81 o 
   8   5   2       82.94       67.94     11.96 o 
  -8   6   2       15.75       49.47     11.74 o 
  -7   6   2     2864.63     2946.51     64.96 o 
  -6   6   2     3087.07     3183.34     62.67 o 
  -5   6   2      336.56      321.75     12.14 o 
  -4   6   2     7499.64     7648.06    112.40 o 
  -3   6   2     2671.83     2700.65     38.11 o 
  -2   6   2     5312.70     5430.62     76.57 o 
  -1   6   2    12222.25    12211.00     95.45 o 
   0   6   2     6228.41     6303.26     56.87 o 
   1   6   2     1168.56     1142.56     15.79 o 
   2   6   2     7422.20     7224.25     72.43 o 
   3   6   2      908.78      797.68     17.90 o 
   4   6   2     3549.84     3494.48     46.88 o 
   5   6   2     5375.01     5595.95    102.34 o 
   6   6   2      351.52      353.44     17.27 o 
   7   6   2     3000.62     3107.53     67.32 o 
   8   6   2     2175.11     2321.96     62.67 o 
  -8   7   2      845.95      917.52     36.94 o 
  -7   7   2      476.90      431.69     21.48 o 
  -6   7   2      892.92      896.82     28.98 o 
  -5   7   2     2131.79     2102.66     38.05 o 
  -4   7   2       40.59       38.59      6.08 o 
  -3   7   2     2408.13     2459.80     38.00 o 
  -2   7   2     2077.62     2061.63     40.22 o 
  -1   7   2       91.43       99.08      5.06 o 
   0   7   2     2937.97     2921.72     34.10 o 
   1   7   2     4121.22     4112.34     69.93 o 
   2   7   2      143.90      132.90      6.54 o 
   3   7   2     1964.72     1904.12     32.92 o 
   4   7   2     4341.38     4428.08     71.81 o 
   5   7   2       73.11       78.59      9.64 o 
   6   7   2     1591.20     1645.75     41.58 o 
   7   7   2      529.38      511.77     24.40 o 
  -7   8   2      216.59      194.01     16.84 o 
  -6   8   2      139.33      151.80     13.98 o 
  -5   8   2      324.30      306.20     13.59 o 
  -4   8   2      847.42      843.70     21.04 o 
  -3   8   2     1038.94     1067.82     26.76 o 
  -2   8   2       13.36       16.85      5.38 o 
  -1   8   2      710.74      688.38     13.29 o 
   0   8   2        7.77       22.55      4.22 o 
   1   8   2      615.02      601.26     13.20 o 
   2   8   2      712.28      688.92     13.97 o 
   3   8   2      745.65      698.28     28.45 o 
   4   8   2      481.00      493.97     22.59 o 
   5   8   2      216.11      219.67     14.60 o 
   6   8   2        5.00       -3.11      7.17 o 
   7   8   2      208.31      200.12     18.08 o 
  -7   9   2     1391.03     1311.92     43.72 o 
  -6   9   2     1133.39     1157.22     37.51 o 
  -5   9   2     2210.05     2192.77     69.38 o 
  -4   9   2      305.47      314.92     14.64 o 
  -3   9   2     2143.82     2188.29     58.19 o 
  -2   9   2     3196.07     3336.98     63.03 o 
  -1   9   2      196.84      185.79      7.80 o 
   0   9   2     4027.99     3940.41     49.49 o 
   1   9   2     3006.52     2759.59     38.21 o 
   2   9   2      108.57       92.09      6.91 o 
   3   9   2     3427.33     3434.76     63.02 o 
   4   9   2     3056.34     3025.05     61.08 o 
   5   9   2     1293.46     1247.11     36.89 o 
   6   9   2     3103.74     3284.00    102.96 o 
  -6  10   2      538.79      506.25     26.65 o 
  -5  10   2      731.71      701.21     29.00 o 
  -4  10   2     1737.54     1776.84     39.57 o 
  -3  10   2     1446.83     1451.31     39.38 o 
  -2  10   2     1262.24     1262.58     29.60 o 
  -1  10   2     2702.79     2661.06     46.79 o 
   0  10   2      987.33      993.94     20.62 o 
   1  10   2      594.92      608.33     16.51 o 
   2  10   2     2399.47     2320.13     45.45 o 
   3  10   2     1894.93     1813.03     42.85 o 
   4  10   2      297.15      259.94     16.05 o 
   5  10   2      862.02      878.34     31.55 o 
   6  10   2       29.77       60.82     12.33 o 
  -6  11   2       18.67       47.68     12.62 o 
  -5  11   2      152.20      146.57     15.46 o 
  -4  11   2       35.17       34.88      9.52 o 
  -3  11   2      399.62      412.83     18.78 o 
  -2  11   2       98.06      110.18     11.04 o 
  -1  11   2        4.39       19.75     14.01 o 
   0  11   2      128.99      119.23      8.60 o 
   1  11   2      501.66      491.25     15.80 o 
   2  11   2      121.67      106.20      9.57 o 
   3  11   2      143.94      141.19     13.13 o 
   4  11   2       37.76       38.13     10.05 o 
   5  11   2        4.55       36.73     11.01 o 
  -5  12   2      156.57      175.20     28.51 o 
  -4  12   2     1617.21     1706.95     51.55 o 
  -3  12   2      650.77      637.38     23.78 o 
  -2  12   2     1422.55     1432.09     36.90 o 
  -1  12   2     2190.97     2256.78     48.68 o 
   0  12   2     1712.65     1697.21     39.53 o 
   1  12   2      799.24      736.08     23.51 o 
   2  12   2     1827.33     1767.02     46.71 o 
   3  12   2      426.26      435.00     21.85 o 
   4  12   2      741.17      738.67     30.92 o 
  -4  13   2       81.84       85.85     24.51 o 
  -3  13   2      777.28      769.92     29.27 o 
  -2  13   2      537.32      570.69     25.15 o 
  -1  13   2        0.36       33.36     11.73 o 
   0  13   2      685.04      726.61     28.68 o 
   1  13   2      908.45      926.13     35.02 o 
   2  13   2       96.14      125.80     20.44 o 
   3  13   2      951.33      976.48     36.12 o 
  -2  14   2        1.35       19.73     11.28 o 
  -1  14   2       74.65      106.62     15.66 o 
   0  14   2        5.26       31.13     11.89 o 
   1  14   2       94.15       93.73     18.37 o 
   2  14   2       36.01       27.79     13.83 o 
  -9   1   3      474.62      442.37     23.76 o 
  -8   1   3      762.68      711.22     23.15 o 
  -7   1   3     1490.62     1509.27     29.65 o 
  -6   1   3      397.31      408.05     12.42 o 
  -5   1   3     3980.42     4040.58     47.40 o 
  -4   1   3     9807.34    10103.86    102.57 o 
  -3   1   3      502.41      513.33      9.66 o 
  -2   1   3    15853.21    15774.16     96.12 o 
  -1   1   3    25436.27    25686.66    164.96 o 
   0   1   3       64.00       57.43      3.62 o 
   1   1   3     4282.22     4038.07     54.77 o 
   2   1   3     8457.77     8786.07     93.04 o 
   3   1   3      926.14      910.65     16.13 o 
   4   1   3     2749.32     2788.34     39.63 o 
   5   1   3     2348.91     2390.38     49.97 o 
   6   1   3      839.13      821.90     19.05 o 
   7   1   3     3519.09     3449.75     66.07 o 
   8   1   3     1102.63     1091.83     34.11 o 
  -9   2   3      776.01      777.70     34.90 o 
  -8   2   3     2279.94     2132.89     74.09 o 
  -7   2   3        0.73       29.24     10.55 o 
  -6   2   3     2194.18     2154.33     36.87 o 
  -5   2   3     3946.25     4005.06     53.45 o 
  -4   2   3      482.35      455.28     11.73 o 
  -3   2   3     6994.17     6828.77     67.04 o 
  -2   2   3     7751.86     7801.99     68.30 o 
  -1   2   3    10644.67    10481.20     92.81 o 
   0   2   3     8952.69     8893.75     83.24 o 
   1   2   3      998.24      921.58     10.92 o 
   2   2   3     6552.03     6781.42     59.93 o 
   3   2   3     8117.88     8068.49     76.73 o 
   4   2   3      390.72      379.89     10.04 o 
   5   2   3     5133.55     5274.10     67.60 o 
   6   2   3     4780.54     5000.16     73.65 o 
   7   2   3      334.86      336.93     20.07 o 
   8   2   3     1811.04     1820.48     47.59 o 
  -8   3   3       83.66       78.74     15.69 o 
  -7   3   3       44.89       54.74      9.19 o 
  -6   3   3       15.62       23.40      6.53 o 
  -5   3   3        8.33       30.06      5.19 o 
  -4   3   3      242.40      246.79      7.51 o 
  -3   3   3      400.69      395.03      8.09 o 
  -2   3   3      583.58      614.73     18.22 o 
  -1   3   3       87.62      124.37      5.22 o 
   0   3   3        0.36        5.53      1.71 o 
   1   3   3      709.92      655.70      8.74 o 
   2   3   3      607.62      607.70     10.92 o 
   3   3   3      190.35      196.57      6.63 o 
   4   3   3       32.38       39.04      7.24 o 
   5   3   3        0.07        5.42      4.06 o 
   6   3   3      241.43      237.78     12.32 o 
   7   3   3       19.89       40.67      7.74 o 
   8   3   3       29.74       48.83     11.41 o 
  -8   4   3      832.90      829.36     30.23 o 
  -7   4   3       24.05       17.21      6.37 o 
  -6   4   3     1703.72     1777.44     33.97 o 
  -5   4   3     3665.04     3553.97     50.66 o 
  -4   4   3     1347.00     1311.62     22.43 o 
  -3   4   3     7948.48     7870.80     78.07 o 
  -2   4   3     4359.21     4487.01     56.81 o 
  -1   4   3     2439.68     2528.74     30.39 o 
   0   4   3    13855.87    14271.24    117.57 o 
   1   4   3     1223.39     1249.66     14.88 o 
   2   4   3     4454.85     4811.24     59.47 o 
   3   4   3     4290.75     4475.54     52.01 o 
   4   4   3      528.76      519.71     13.15 o 
   5   4   3     1423.90     1433.47     27.29 o 
   6   4   3     5351.93     5513.49     80.97 o 
   7   4   3        4.61        1.98      4.87 o 
   8   4   3     1210.89     1243.18     46.47 o 
  -8   5   3      352.69      335.43     19.98 o 
  -7   5   3     2083.60     1986.61     41.95 o 
  -6   5   3     1038.21     1044.36     25.44 o 
  -5   5   3     2359.72     2381.73     39.52 o 
  -4   5   3     6969.73     7137.56     83.26 o 
  -3   5   3       86.94       74.03      5.68 o 
  -2   5   3     6424.32     6490.07     81.67 o 
  -1   5   3    10146.40    10158.75     95.55 o 
   0   5   3      103.11      115.21      5.45 o 
   1   5   3     9862.90     9621.93    127.29 o 
   2   5   3     2678.42     2696.95     34.20 o 
   3   5   3      230.05      215.60      8.06 o 
   4   5   3     4606.20     4908.41     72.57 o 
   5   5   3     2174.88     2264.99     38.91 o 
   6   5   3      717.54      756.72     21.74 o 
   7   5   3     2967.49     3080.66     91.40 o 
   8   5   3      709.42      729.02     35.64 o 
  -8   6   3        3.75        8.11      8.36 o 
  -7   6   3       16.89       21.64      8.76 o 
  -6   6   3      167.07      183.50     11.31 o 
  -5   6   3      275.22      254.05     12.09 o 
  -4   6   3       21.10       25.49      5.68 o 
  -3   6   3       72.20       75.17      6.52 o 
  -2   6   3        0.14        1.79      2.45 o 
  -1   6   3       42.42       49.12      5.07 o 
   0   6   3     1132.23     1111.29     20.26 o 
   1   6   3       20.90       20.50      4.70 o 
   2   6   3      746.66      763.52     14.96 o 
   3   6   3       15.50       29.45      4.92 o 
   4   6   3     1582.72     1572.49     28.72 o 
   5   6   3        4.41        1.50      4.72 o 
   6   6   3       89.51       87.24     11.18 o 
   7   6   3       53.07       47.99     11.51 o 
  -7   7   3     1525.40     1586.70     51.65 o 
  -6   7   3        1.84       11.26     11.59 o 
  -5   7   3     1151.63     1116.71     25.83 o 
  -4   7   3     4033.80     4107.48     61.15 o 
  -3   7   3      734.63      727.38     18.43 o 
  -2   7   3     4655.42     4783.22     62.34 o 
  -1   7   3     6310.93     6323.36     84.63 o 
   0   7   3      332.18      327.01      9.31 o 
   1   7   3     3101.17     3100.31     38.94 o 
   2   7   3     2789.09     2750.47     56.38 o 
   3   7   3        4.70       12.90      6.15 o 
   4   7   3     2355.55     2315.48     44.82 o 
   5   7   3      642.77      659.47     23.20 o 
   6   7   3      237.34      242.71     21.19 o 
   7   7   3     1955.08     1988.35     54.26 o 
  -7   8   3       50.19       53.60     12.41 o 
  -6   8   3     2133.24     2156.17     53.77 o 
  -5   8   3     1905.01     1990.20     40.68 o 
  -4   8   3        4.39       16.45      6.52 o 
  -3   8   3     5562.16     5746.79    103.41 o 
  -2   8   3      401.22      407.60     14.24 o 
  -1   8   3     1638.65     1569.56     29.54 o 
   0   8   3     5801.64     5760.62     64.59 o 
   1   8   3      492.39      460.47     14.62 o 
   2   8   3     3065.64     2865.07     55.92 o 
   3   8   3     7315.78     7398.68    104.96 o 
   4   8   3      102.21       94.29      8.79 o 
   5   8   3     1778.46     1766.39     43.66 o 
   6   8   3     2495.05     2514.98     60.56 o 
   7   8   3      585.36      620.18     28.61 o 
  -7   9   3      142.95      190.68     22.30 o 
  -6   9   3        8.46       13.01     10.19 o 
  -5   9   3       61.99       61.57      9.69 o 
  -4   9   3      146.68      158.75     11.79 o 
  -3   9   3      408.77      361.16     15.05 o 
  -2   9   3      300.27      297.69     13.22 o 
  -1   9   3      189.16      174.92      8.83 o 
   0   9   3      153.62      127.59      7.70 o 
   1   9   3      368.27      353.77     12.02 o 
   2   9   3      103.11       92.98      7.10 o 
   3   9   3      265.57      237.11     12.32 o 
   4   9   3      129.19      139.74     12.42 o 
   5   9   3       83.12       87.61     11.54 o 
   6   9   3        0.00       -2.06      7.21 o 
  -6  10   3      911.17      891.49     41.53 o 
  -5  10   3      533.86      491.69     26.92 o 
  -4  10   3       16.26       12.22      7.47 o 
  -3  10   3     1661.06     1746.98     39.02 o 
  -2  10   3      393.80      380.69     15.92 o 
  -1  10   3      430.68      408.63     16.32 o 
   0  10   3     3124.22     3121.48     66.36 o 
   1  10   3       12.89       13.20      6.40 o 
   2  10   3     1077.39     1001.09     24.82 o 
   3  10   3     1838.58     1783.07     67.55 o 
   4  10   3      164.49      167.86     14.16 o 
   5  10   3      694.94      675.19     28.07 o 
   6  10   3     1156.08     1118.12     39.66 o 
  -5  11   3      767.67      725.37     37.12 o 
  -4  11   3     2924.10     3068.65     64.35 o 
  -3  11   3       26.77       57.32     10.66 o 
  -2  11   3     2900.67     3074.28     59.98 o 
  -1  11   3     2851.28     2947.01     56.78 o 
   0  11   3       99.43      110.07      9.00 o 
   1  11   3     2957.52     2804.72     46.84 o 
   2  11   3     1629.35     1579.42     40.43 o 
   3  11   3       11.02       30.64      9.38 o 
   4  11   3     2197.94     2265.80     58.71 o 
   5  11   3      688.13      683.90     45.06 o 
  -4  12   3       26.89       36.34     11.69 o 
  -3  12   3      123.46      123.56     12.74 o 
  -2  12   3       30.61       48.42     10.05 o 
  -1  12   3       81.67       88.39     10.77 o 
   0  12   3      168.93      156.71     13.28 o 
   1  12   3        3.25       -0.48      4.57 o 
   2  12   3      142.83      118.20     17.14 o 
   3  12   3      263.59      251.12     18.06 o 
   4  12   3       38.90       65.92     20.44 o 
  -3  13   3       73.72       73.53     16.07 o 
  -2  13   3      316.86      292.00     21.77 o 
  -1  13   3      313.29      305.16     18.29 o 
   0  13   3       35.43       50.87     10.62 o 
   1  13   3     1441.11     1350.55    102.88 o 
   2  13   3      260.51      208.63     17.03 o 
   3  13   3       30.01       88.21     14.97 o 
  -1  14   3      366.85      355.52     26.83 o 
   0  14   3     2038.55     1837.71    103.88 o 
  -8   0   4     3522.71     3514.16     89.76 o 
  -7   0   4     1150.57     1163.63     36.52 o 
  -6   0   4       75.30       95.55     19.39 o 
  -5   0   4     4381.37     4184.54     74.41 o 
  -4   0   4     2065.20     1950.46     40.36 o 
  -3   0   4      426.86      362.26     12.24 o 
  -2   0   4    29399.82    29247.40    411.07 o 
  -1   0   4     6616.26     6782.12    108.27 o 
   0   0   4      857.86      776.25     29.60 o 
   1   0   4    17857.79    17638.68    168.58 o 
   2   0   4     3281.96     3197.53     82.00 o 
   3   0   4     3465.89     3459.26     69.32 o 
   4   0   4     6639.79     6821.38    129.51 o 
   5   0   4      175.16      178.51     14.70 o 
   6   0   4     2644.07     2686.15     74.10 o 
   7   0   4     2396.05     2318.88     74.24 o 
   8   0   4       15.86       52.08     15.73 o 
  -8   1   4      126.29      112.64     11.37 o 
  -7   1   4      115.60      117.15      9.47 o 
  -6   1   4      828.02      815.18     18.39 o 
  -5   1   4      234.68      229.56      8.87 o 
  -4   1   4      295.61      326.96      8.90 o 
  -3   1   4     1484.53     1428.39     18.32 o 
  -2   1   4      103.41      125.37      6.16 o 
  -1   1   4     1250.28     1157.86     16.56 o 
   0   1   4     1707.07     1686.01     29.82 o 
   1   1   4        7.11       12.37      3.20 o 
   2   1   4    10718.69    10746.62    108.54 o 
   3   1   4     1889.69     1845.65     22.89 o 
   4   1   4      522.26      523.29     12.99 o 
   5   1   4      783.98      769.65     20.50 o 
   6   1   4      426.39      434.94     17.75 o 
   7   1   4      129.05      112.08     11.82 o 
   8   1   4     1805.92     1841.07     50.39 o 
  -8   2   4      190.87      156.03     12.56 o 
  -7   2   4      287.27      280.58     12.65 o 
  -6   2   4       11.27        6.47      5.19 o 
  -5   2   4     1868.33     1869.22     33.26 o 
  -4   2   4      163.37      158.54      8.68 o 
  -3   2   4        1.75       17.84      8.18 o 
  -2   2   4      853.30      841.31     15.13 o 
  -1   2   4      499.33      537.73     19.43 o 
   0   2   4     1693.37     1674.26     22.42 o 
   1   2   4     6749.00     6702.96     97.34 o 
   2   2   4      896.11      834.83     12.73 o 
   3   2   4      539.26      566.75     14.79 o 
   4   2   4      449.23      457.19     14.46 o 
   5   2   4        4.25        5.36      4.25 o 
   6   2   4     1486.29     1450.83     34.92 o 
   7   2   4      310.53      310.51     16.82 o 
   8   2   4       24.43       37.95     12.07 o 
  -8   3   4      311.42      307.22     17.08 o 
  -7   3   4      571.62      570.50     19.94 o 
  -6   3   4     2983.84     3030.34     47.36 o 
  -5   3   4      306.18      307.90     10.85 o 
  -4   3   4     1939.01     1877.98     27.11 o 
  -3   3   4     4499.85     4484.08     54.22 o 
  -2   3   4      356.15      338.48      9.58 o 
  -1   3   4    14581.91    14950.12    186.64 o 
   0   3   4    14134.41    14387.35    127.42 o 
   1   3   4      163.43      161.48      6.50 o 
   2   3   4    12297.49    11640.11    268.78 o 
   3   3   4     4584.88     4608.72     55.12 o 
   4   3   4      161.73      176.47      8.20 o 
   5   3   4     8244.33     8634.43    121.18 o 
   6   3   4     2177.08     2141.43     40.85 o 
   7   3   4      340.50      341.95     35.16 o 
  -8   4   4      404.38      396.67     22.31 o 
  -7   4   4      326.11      280.67     14.09 o 
  -6   4   4      218.45      211.49     12.65 o 
  -5   4   4     2626.73     2523.59     65.96 o 
  -4   4   4     1522.51     1382.83     46.01 o 
  -3   4   4        0.74       11.68      6.14 o 
  -2   4   4     2042.96     2093.73     30.42 o 
  -1   4   4     1686.14     1749.31     26.36 o 
   0   4   4      629.91      675.86     14.10 o 
   1   4   4     5599.01     5715.85     79.57 o 
   2   4   4      397.81      407.86      9.02 o 
   3   4   4      513.52      506.81     12.86 o 
   4   4   4     2644.88     2684.48     41.43 o 
   5   4   4       86.52       67.86      7.84 o 
   6   4   4      771.61      741.37     21.44 o 
   7   4   4     1088.96     1087.41     30.07 o 
  -8   5   4      123.22      112.60     18.38 o 
  -7   5   4      117.88      115.05     10.65 o 
  -6   5   4      346.95      316.59     14.20 o 
  -5   5   4       72.66       83.87      8.21 o 
  -4   5   4      376.19      331.29     18.62 o 
  -3   5   4      286.87      295.07     10.57 o 
  -2   5   4       13.62       19.51      4.68 o 
  -1   5   4     2549.78     2666.33     37.13 o 
   0   5   4      677.31      664.68     14.34 o 
   1   5   4       32.36       46.29      6.51 o 
   2   5   4     2510.14     2544.71     30.44 o 
   3   5   4     1162.58     1159.60     22.22 o 
   4   5   4        5.34        9.61      6.47 o 
   5   5   4      466.76      497.73     19.24 o 
   6   5   4        1.63       10.20     14.91 o 
   7   5   4      213.92      201.43     16.67 o 
  -7   6   4     1157.50     1161.37     32.89 o 
  -6   6   4       80.55       97.71      9.77 o 
  -5   6   4     2385.68     2356.37     46.79 o 
  -4   6   4     2180.01     2063.83     37.40 o 
  -3   6   4      725.15      738.44     22.04 o 
  -2   6   4     7512.33     7664.37     89.55 o 
  -1   6   4     5594.73     5782.00     71.25 o 
   0   6   4     1202.59     1166.17     21.28 o 
   1   6   4     6870.59     6966.98     99.80 o 
   2   6   4      550.65      515.68     11.38 o 
   3   6   4     3931.51     3969.82     56.13 o 
   4   6   4     3792.46     3793.03     57.77 o 
   5   6   4      128.79      145.71     11.36 o 
   6   6   4     2362.24     2387.16     55.69 o 
   7   6   4     2286.49     2408.36     61.79 o 
  -7   7   4      468.36      457.61     30.50 o 
  -6   7   4     1068.47     1007.96     33.19 o 
  -5   7   4       58.83       78.85      9.21 o 
  -4   7   4      587.34      562.20     21.51 o 
  -3   7   4     2350.38     2427.02     49.68 o 
  -2   7   4      267.19      254.12     13.46 o 
  -1   7   4     1114.69     1125.35     23.07 o 
   0   7   4     2867.12     2868.68     43.28 o 
   1   7   4      508.31      450.50     11.72 o 
   2   7   4     2415.55     2388.80     33.49 o 
   3   7   4     3230.77     3220.41     50.12 o 
   4   7   4      114.23      100.18      8.83 o 
   5   7   4     1531.14     1509.09     33.46 o 
   6   7   4      525.13      517.83     23.65 o 
  -7   8   4       69.38       81.04     16.36 o 
  -6   8   4       56.05       57.78     12.99 o 
  -5   8   4      269.42      288.00     21.16 o 
  -4   8   4      367.73      381.22     19.18 o 
  -3   8   4       92.18      122.64     12.18 o 
  -2   8   4      468.22      484.05     18.84 o 
  -1   8   4      134.66      118.99      8.69 o 
   0   8   4      401.96      391.32     12.04 o 
   1   8   4      829.70      819.51     17.11 o 
   2   8   4      722.05      702.18     28.23 o 
   3   8   4      290.01      278.37     13.01 o 
   4   8   4       56.32       51.46      9.65 o 
   5   8   4        4.13       -2.39      6.26 o 
   6   8   4      250.78      254.55     26.62 o 
  -6   9   4      874.17      876.97     40.78 o 
  -5   9   4      315.15      269.26     18.98 o 
  -4   9   4      728.99      715.73     27.39 o 
  -3   9   4     2436.86     2448.36     67.34 o 
  -2   9   4       12.49       27.88      8.41 o 
  -1   9   4     2211.33     2184.02     39.87 o 
   0   9   4     2971.45     2778.86     67.92 o 
   1   9   4      187.37      169.82     12.76 o 
   2   9   4     4209.99     4101.14     64.46 o 
   3   9   4     2148.65     2098.44     41.40 o 
   4   9   4     1217.59     1136.22     36.55 o 
   5   9   4     2752.82     2743.99     92.51 o 
   6   9   4     1542.83     1585.66     66.59 o 
  -6  10   4      311.71      308.28     27.91 o 
  -5  10   4      899.00      865.88     34.22 o 
  -4  10   4     1657.79     1605.81     46.00 o 
  -3  10   4      103.89      104.94     12.59 o 
  -2  10   4     1448.54     1467.05     39.84 o 
  -1  10   4     1072.29     1082.03     31.56 o 
   0  10   4      177.79      179.09     11.20 o 
   1  10   4     2021.06     1931.06     34.80 o 
   2  10   4      594.16      571.37     19.55 o 
   3  10   4      674.81      606.09     35.08 o 
   4  10   4      729.58      659.15     36.99 o 
   5  10   4       39.97       52.70     11.90 o 
  -5  11   4        6.47       19.45     11.20 o 
  -4  11   4      180.74      161.24     16.61 o 
  -3  11   4      101.44      108.02     14.07 o 
  -2  11   4       25.47       46.65     15.14 o 
  -1  11   4       69.48       82.80     11.70 o 
   0  11   4      233.78      224.32     13.78 o 
   1  11   4       89.05      101.99      9.04 o 
   2  11   4      106.66      102.29     10.74 o 
   3  11   4       67.40       50.82     10.37 o 
   4  11   4        0.52       26.86     14.21 o 
  -4  12   4      732.06      765.59     33.96 o 
  -3  12   4      179.48      190.66     17.44 o 
  -2  12   4     1349.75     1310.49     42.73 o 
  -1  12   4     1518.80     1478.57     55.58 o 
   0  12   4      522.84      457.21     29.94 o 
   1  12   4     1418.30     1247.52     66.28 o 
   2  12   4      116.53      134.49     18.43 o 
   3  12   4      950.61      892.91     49.01 o 
  -2  13   4       73.89       89.78     14.07 o 
  -1  13   4      594.29      587.70     27.42 o 
   0  13   4      895.96      819.08     37.29 o 
   1  13   4       92.74       72.62     19.17 o 
   2  13   4     1041.62     1024.00     45.28 o 
  -8   1   5     1377.94     1287.08     40.81 o 
  -7   1   5      259.38      248.39     12.85 o 
  -6   1   5     1667.19     1633.64     37.50 o 
  -5   1   5     3955.57     3847.12     52.01 o 
  -4   1   5      305.82      267.67     12.90 o 
  -3   1   5     1930.09     1928.80     41.81 o 
  -2   1   5     3962.88     3943.14     51.97 o 
  -1   1   5        8.14       20.49      3.91 o 
   0   1   5     2517.30     2544.92     33.77 o 
   1   1   5     7252.71     7228.39     95.77 o 
   2   1   5      241.90      220.34      7.49 o 
   3   1   5     4290.92     4279.94     48.58 o 
   4   1   5     3076.01     3065.48     43.73 o 
   5   1   5      379.17      383.31     13.96 o 
   6   1   5     3108.30     2962.30     61.01 o 
   7   1   5      661.39      614.93     25.13 o 
  -8   2   5        2.66       29.81     12.82 o 
  -7   2   5     1305.87     1258.33     29.79 o 
  -6   2   5     1650.38     1519.23     35.23 o 
  -5   2   5      298.33      259.62     11.85 o 
  -4   2   5     2021.71     1988.22     34.32 o 
  -3   2   5     1289.45     1312.07     24.32 o 
  -2   2   5     2004.23     1958.45     29.71 o 
  -1   2   5     2988.30     3131.59     40.81 o 
   0   2   5     1527.56     1633.23     25.43 o 
   1   2   5     3023.14     3095.90     87.13 o 
   2   2   5     9625.94     9284.92    147.39 o 
   3   2   5     1352.82     1301.76     20.53 o 
   4   2   5     3701.24     3702.48     53.87 o 
   5   2   5     4559.58     4793.64     72.04 o 
   6   2   5      211.68      204.44     15.52 o 
   7   2   5     1483.09     1458.94     41.82 o 
  -8   3   5        2.38       24.22     14.77 o 
  -7   3   5        9.98       17.89      9.26 o 
  -6   3   5       35.99       43.18     13.08 o 
  -5   3   5       41.26       35.84      6.87 o 
  -4   3   5       30.07       36.07      9.68 o 
  -3   3   5      564.07      570.24     15.05 o 
  -2   3   5       18.89       21.60      4.86 o 
  -1   3   5      490.19      487.83     13.19 o 
   0   3   5       35.93       31.91      4.99 o 
   1   3   5      225.64      228.50      8.82 o 
   2   3   5       69.79       88.32      5.43 o 
   3   3   5        6.84       24.31      4.75 o 
   4   3   5       20.78       39.58      6.43 o 
   5   3   5       64.41       61.56      8.31 o 
   6   3   5       74.36       66.33      9.10 o 
   7   3   5       53.26       77.51     15.83 o 
  -7   4   5     1416.47     1440.43     42.60 o 
  -6   4   5     1536.64     1487.06     40.90 o 
  -5   4   5      301.07      288.54     13.47 o 
  -4   4   5     1906.95     1873.73     34.90 o 
  -3   4   5     1070.63     1115.82     23.70 o 
  -2   4   5      517.90      553.45     21.15 o 
  -1   4   5     4859.20     5111.32     65.73 o 
   0   4   5      686.30      686.62     15.76 o 
   1   4   5     2137.27     2154.34     33.09 o 
   2   4   5     6655.01     6813.67     94.13 o 
   3   4   5     1283.33     1260.53     24.15 o 
   4   4   5     1004.36      993.41     23.10 o 
   5   4   5     4166.89     4052.84     75.56 o 
   6   4   5       12.23       15.24      8.47 o 
   7   4   5      853.76      814.56     30.31 o 
  -7   5   5      389.88      347.82     20.69 o 
  -6   5   5     1384.47     1285.82     37.27 o 
  -5   5   5     2182.14     2188.35     48.99 o 
  -4   5   5       14.54       17.37      5.77 o 
  -3   5   5     1909.19     1950.90     35.36 o 
  -2   5   5     3948.88     4017.55     57.90 o 
  -1   5   5      409.03      424.80     13.33 o 
   0   5   5     2966.18     3005.55     44.46 o 
   1   5   5     2341.38     2315.92     37.75 o 
   2   5   5        0.24       12.10      6.40 o 
   3   5   5     5044.14     4998.71     84.61 o 
   4   5   5     2167.00     2229.42     40.44 o 
   5   5   5     1106.34     1145.46     29.32 o 
   6   5   5     2834.71     3001.09     75.11 o 
  -7   6   5       58.40       88.88     16.58 o 
  -6   6   5        1.39       -1.80      6.07 o 
  -5   6   5       76.79       78.18     11.78 o 
  -4   6   5       88.90       81.64     10.25 o 
  -3   6   5      115.96      118.16      9.32 o 
  -2   6   5        8.58       29.38      9.19 o 
  -1   6   5      568.59      580.94     16.77 o 
   0   6   5      250.25      248.34     11.26 o 
   1   6   5       13.95       25.42      5.75 o 
   2   6   5       35.73       40.18      5.03 o 
   3   6   5      848.02      826.04     20.77 o 
   4   6   5       91.30       93.28      8.70 o 
   5   6   5       31.26       45.09      8.39 o 
   6   6   5       20.99       31.95     10.20 o 
  -7   7   5        6.92       45.05     25.39 o 
  -6   7   5      536.79      491.35     25.72 o 
  -5   7   5     1799.13     1673.34     44.63 o 
  -4   7   5      182.99      174.99     14.16 o 
  -3   7   5     1198.81     1196.13     33.00 o 
  -2   7   5     2062.61     2183.66     39.82 o 
  -1   7   5        2.52        8.22      5.06 o 
   0   7   5     1490.61     1536.06     30.84 o 
   1   7   5     2378.07     2322.13     40.01 o 
   2   7   5        1.38        6.69      7.11 o 
   3   7   5     1976.81     1963.50     38.05 o 
   4   7   5      830.34      802.76     23.01 o 
   5   7   5      162.29      151.11     11.86 o 
   6   7   5     2033.72     2053.29     55.84 o 
  -6   8   5      470.82      477.84     24.84 o 
  -5   8   5      104.02      103.85     13.29 o 
  -4   8   5     2700.86     2767.17     63.83 o 
  -3   8   5      204.95      209.75     15.81 o 
  -2   8   5      457.24      446.93     18.82 o 
  -1   8   5     2769.65     2718.13     47.51 o 
   0   8   5     1666.56     1618.30     33.25 o 
   1   8   5      788.21      757.28     20.50 o 
   2   8   5     5113.88     5093.76     90.29 o 
   3   8   5      200.08      204.19     12.26 o 
   4   8   5     1743.25     1708.35     39.01 o 
   5   8   5     2279.48     2109.87    119.12 o 
  -6   9   5       76.65      100.16     14.90 o 
  -5   9   5       35.37       61.65     12.74 o 
  -4   9   5       83.54       88.03     12.69 o 
  -3   9   5      143.23      142.67     14.02 o 
  -2   9   5      173.80      182.74     14.59 o 
  -1   9   5       26.07       54.97      8.57 o 
   0   9   5       82.42       91.87     11.84 o 
   1   9   5       90.55       68.78      8.00 o 
   2   9   5      156.69      150.30     13.40 o 
   3   9   5       47.70       65.67     11.05 o 
   4   9   5       52.89       52.51      9.61 o 
   5   9   5       25.09       77.21     14.89 o 
  -5  10   5       12.33       30.96     11.33 o 
  -4  10   5      772.16      806.78     32.57 o 
  -3  10   5      180.53      192.56     18.83 o 
  -2  10   5      139.96      155.59     14.51 o 
  -1  10   5     1768.73     1701.34     45.80 o 
   0  10   5       39.52       58.47      8.87 o 
   1  10   5      405.62      391.64     17.34 o 
   2  10   5     1225.61     1139.21     34.36 o 
   3  10   5      204.00      175.25     15.93 o 
   4  10   5      642.84      634.89     32.86 o 
  -4  11   5        1.27       15.32      9.89 o 
  -3  11   5     1327.94     1304.66     43.55 o 
  -2  11   5     1616.62     1651.49     49.30 o 
  -1  11   5      424.96      391.90     22.73 o 
   0  11   5      947.76      903.03     36.61 o 
   1  11   5     1445.54     1336.64     38.48 o 
   2  11   5        6.17       14.59      8.43 o 
   3  11   5     1682.75     1620.87     56.23 o 
  -3  12   5        6.43       12.96     13.96 o 
  -2  12   5        8.41        2.20      7.25 o 
  -1  12   5       94.77       80.06     16.34 o 
   0  12   5       18.37       56.90     18.89 o 
   1  12   5       58.25       63.70     14.44 o 
   2  12   5      278.22      264.45     23.85 o 
  -7   0   6       16.71       48.97     15.70 o 
  -6   0   6     3092.51     2748.40     92.15 o 
  -5   0   6     2094.53     2033.93     74.84 o 
  -4   0   6      250.58      231.12     21.98 o 
  -3   0   6     9454.05     9839.99    204.43 o 
  -2   0   6     2660.77     2759.09     72.40 o 
  -1   0   6      139.02      153.69     14.73 o 
   0   0   6     3426.54     3722.31     86.14 o 
   1   0   6      367.93      362.54     14.20 o 
   2   0   6     1595.91     1512.80     33.13 o 
   3   0   6     4002.11     3894.72     70.57 o 
   4   0   6      669.90      640.35     32.71 o 
   5   0   6     2349.64     2275.13     70.61 o 
   6   0   6     3362.90     3292.29    101.33 o 
  -7   1   6      385.33      366.03     18.51 o 
  -6   1   6      144.55      129.49     13.49 o 
  -5   1   6      401.47      400.83     16.44 o 
  -4   1   6      950.02      881.87     29.74 o 
  -3   1   6       63.40       59.41      7.04 o 
  -2   1   6      538.77      507.33     17.23 o 
  -1   1   6      551.82      538.04     14.43 o 
   0   1   6        1.15        9.70      4.26 o 
   1   1   6     3204.01     3244.30     46.70 o 
   2   1   6      956.94      918.10     23.04 o 
   3   1   6      100.87       92.48     10.43 o 
   4   1   6      627.48      629.66     17.95 o 
   5   1   6      673.07      625.74     22.31 o 
   6   1   6       82.50       77.57     11.32 o 
  -7   2   6        0.64       32.99     12.41 o 
  -6   2   6      925.61      883.92     32.55 o 
  -5   2   6      324.66      327.88     15.16 o 
  -4   2   6        9.40       16.15      6.66 o 
  -3   2   6      658.58      644.43     18.56 o 
  -2   2   6      305.49      303.26     16.87 o 
  -1   2   6      299.61      301.64     11.34 o 
   0   2   6      574.10      628.83     16.37 o 
   1   2   6      134.71      136.02      8.51 o 
   2   2   6      626.22      593.98     23.44 o 
   3   2   6      665.21      630.76     18.98 o 
   4   2   6        0.96        3.58      5.16 o 
   5   2   6     1067.30     1020.19     27.50 o 
   6   2   6      500.42      479.41     21.89 o 
  -7   3   6     1576.21     1505.81     45.16 o 
  -6   3   6      206.61      199.39     22.47 o 
  -5   3   6     1540.14     1550.99     52.88 o 
  -4   3   6     3414.29     3467.49     59.01 o 
  -3   3   6      159.94      162.71     12.13 o 
  -2   3   6     5190.27     5398.35     75.25 o 
  -1   3   6     3850.05     4003.81     58.47 o 
   0   3   6       54.23       78.54      7.12 o 
   1   3   6     3279.24     3415.56     79.82 o 
   2   3   6     2478.54     2475.67     63.04 o 
   3   3   6       15.57       36.93      7.31 o 
   4   3   6     5219.21     5376.28     96.34 o 
   5   3   6     2728.73     2679.30     52.07 o 
   6   3   6      123.13      123.37     21.43 o 
  -7   4   6        1.55        2.30      8.41 o 
  -6   4   6      918.65      814.51     29.57 o 
  -5   4   6      602.42      548.11     25.45 o 
  -4   4   6       25.64       40.62      7.98 o 
  -3   4   6     1136.42     1151.68     27.62 o 
  -2   4   6      210.98      223.78     12.25 o 
  -1   4   6      441.10      465.93     18.03 o 
   0   4   6     2154.13     2284.68     48.35 o 
   1   4   6      342.32      318.28     12.52 o 
   2   4   6       34.76       42.32      6.45 o 
   3   4   6     1776.67     1635.33     35.61 o 
   4   4   6        0.45       20.21      9.13 o 
   5   4   6      469.85      443.92     18.76 o 
   6   4   6     1006.24      980.74     33.42 o 
  -7   5   6      146.86      143.83     15.54 o 
  -6   5   6       41.51       23.12      9.49 o 
  -5   5   6      452.21      390.39     20.71 o 
  -4   5   6      444.98      460.38     26.55 o 
  -3   5   6      144.11      133.77     10.60 o 
  -2   5   6      533.32      574.88     19.17 o 
  -1   5   6       94.68      117.18     10.88 o 
   0   5   6        1.71       12.43      6.14 o 
   1   5   6      778.70      808.91     20.48 o 
   2   5   6      382.52      389.42     14.24 o 
   3   5   6       48.39       50.55      9.84 o 
   4   5   6      535.00      475.28     17.30 o 
   5   5   6       99.65       95.33     10.84 o 
   6   5   6      124.55      109.90     22.10 o 
  -6   6   6     1266.81     1264.48     41.65 o 
  -5   6   6     1354.53     1257.00     38.62 o 
  -4   6   6      375.64      386.17     20.07 o 
  -3   6   6     3201.64     3200.16     94.28 o 
  -2   6   6     1370.70     1419.73     32.55 o 
  -1   6   6      715.78      728.48     20.71 o 
   0   6   6     2258.94     2324.15     43.40 o 
   1   6   6      348.11      342.23     14.08 o 
   2   6   6     1508.69     1492.70     36.76 o 
   3   6   6     2490.95     2530.28     55.09 o 
   4   6   6      260.97      258.15     17.40 o 
   5   6   6     1598.55     1620.49     47.34 o 
  -6   7   6       71.72       63.99     16.82 o 
  -5   7   6      236.94      205.25     17.74 o 
  -4   7   6      925.80      998.85     34.44 o 
  -3   7   6        8.15       10.68      8.72 o 
  -2   7   6     1058.63     1039.18     27.74 o 
  -1   7   6     1408.58     1395.19     32.95 o 
   0   7   6       76.06       71.84      9.33 o 
   1   7   6      916.80      904.94     24.89 o 
   2   7   6     2315.71     2342.57     53.20 o 
   3   7   6       74.68       88.63     11.08 o 
   4   7   6      648.97      641.59     26.15 o 
   5   7   6      366.61      355.86     21.09 o 
  -5   8   6      258.55      265.33     19.82 o 
  -4   8   6       41.51       56.90     12.37 o 
  -3   8   6      188.77      201.48     16.39 o 
  -2   8   6      156.66      143.84     15.48 o 
  -1   8   6      116.42      129.28     11.99 o 
   0   8   6      223.49      247.63     13.93 o 
   1   8   6      156.89      185.90     13.12 o 
   2   8   6      213.68      173.99     14.73 o 
   3   8   6       31.27       55.83     10.65 o 
   4   8   6       23.04       39.14     11.96 o 
  -5   9   6      438.34      436.56     25.70 o 
  -4   9   6     1011.16      968.98     36.98 o 
  -3   9   6       43.24       67.41     12.67 o 
  -2   9   6     1528.56     1496.75     43.60 o 
  -1   9   6     1509.78     1492.00     36.49 o 
   0   9   6       65.59       83.72     10.25 o 
   1   9   6     1995.33     1897.97     48.41 o 
   2   9   6     1455.30     1451.72     47.27 o 
   3   9   6      158.68      146.31     19.28 o 
   4   9   6     1609.44     1572.72     60.73 o 
  -4  10   6      113.50      124.02     15.68 o 
  -3  10   6      719.52      676.08     30.81 o 
  -2  10   6      272.54      255.37     19.41 o 
  -1  10   6      121.03      123.76     18.43 o 
   0  10   6     1101.01     1018.67     49.11 o 
   1  10   6      418.55      379.24     20.91 o 
   2  10   6      114.27      113.25     13.37 o 
   3  10   6      428.25      382.82     23.03 o 
  -2  11   6       71.77       68.41     13.05 o 
  -1  11   6       93.66       99.19     14.00 o 
   0  11   6       46.56       54.60     16.52 o 
   1  11   6       65.63       89.53     14.06 o 
   2  11   6       63.62       54.57     14.94 o 
  -7   1   7      229.00      217.48     22.23 o 
  -6   1   7      995.19      908.31     35.14 o 
  -5   1   7      142.78      127.27     14.72 o 
  -4   1   7      977.05     1016.70     33.50 o 
  -3   1   7     2822.81     2949.79     65.24 o 
  -2   1   7      108.83      112.01     11.68 o 
  -1   1   7     1832.34     1943.25     43.91 o 
   0   1   7     3070.52     3326.00     64.91 o 
   1   1   7       63.44       68.23      7.53 o 
   2   1   7     1458.16     1451.91     33.43 o 
   3   1   7      739.80      706.25     19.62 o 
   4   1   7      215.23      207.91     11.48 o 
   5   1   7     2044.27     1874.20     48.27 o 
  -6   2   7       31.42       37.07     11.36 o 
  -5   2   7      824.73      874.37     32.66 o 
  -4   2   7      850.07      888.48     32.94 o 
  -3   2   7      579.19      614.38     24.89 o 
  -2   2   7     2897.59     3007.17     62.43 o 
  -1   2   7     1231.89     1339.55     39.35 o 
   0   2   7     1449.91     1522.21     46.31 o 
   1   2   7     3506.27     3693.41     76.90 o 
   2   2   7      462.56      431.56     15.82 o 
   3   2   7     1385.04     1310.84     33.31 o 
   4   2   7     2025.76     1937.62     59.39 o 
   5   2   7      147.71      139.23     13.20 o 
  -6   3   7       39.95       41.34     13.77 o 
  -5   3   7      100.04       66.69     10.41 o 
  -4   3   7       38.45       37.71     12.84 o 
  -3   3   7        0.85       12.68      7.26 o 
  -2   3   7      102.46      114.24     14.08 o 
  -1   3   7       27.64       38.85      7.62 o 
   0   3   7       34.45       36.25      8.07 o 
   1   3   7        3.41       13.53      7.08 o 
   2   3   7        2.03       24.72     11.31 o 
   3   3   7        6.70       23.18      7.79 o 
   4   3   7       97.76       94.10     13.75 o 
   5   3   7       14.45       63.89     32.39 o 
  -6   4   7       42.71       85.74     16.42 o 
  -5   4   7      840.93      794.19     37.70 o 
  -4   4   7      804.55      781.59     28.41 o 
  -3   4   7      279.59      282.94     16.02 o 
  -2   4   7     3567.06     3802.50     67.58 o 
  -1   4   7      776.15      784.57     27.57 o 
   0   4   7      470.50      511.10     18.83 o 
   1   4   7     2635.45     2726.77     50.88 o 
   2   4   7      340.30      343.50     15.30 o 
   3   4   7      377.30      364.68     18.21 o 
   4   4   7     1465.35     1396.40     39.04 o 
   5   4   7       15.32       25.49     11.81 o 
  -6   5   7      756.46      720.55     31.75 o 
  -5   5   7      210.84      202.93     17.21 o 
  -4   5   7      555.85      560.75     27.42 o 
  -3   5   7     1836.08     1795.50     42.38 o 
  -2   5   7       89.47       97.24     11.52 o 
  -1   5   7     1795.76     1887.07     41.52 o 
   0   5   7     1063.10     1151.54     30.13 o 
   1   5   7       56.61       81.43     10.19 o 
   2   5   7     2895.91     2806.47     74.11 o 
   3   5   7     1055.26     1028.80     32.56 o 
   4   5   7      437.17      406.82     28.17 o 
   5   5   7     1477.87     1473.58     46.10 o 
  -5   6   7        9.37       34.53     18.63 o 
  -4   6   7      185.91      186.65     21.34 o 
  -3   6   7        0.15       20.32     11.21 o 
  -2   6   7       63.46       62.34      9.39 o 
  -1   6   7       13.65       27.35      8.12 o 
   0   6   7       98.10       95.16     11.08 o 
   1   6   7        1.22       -5.85      6.76 o 
   2   6   7      431.64      414.98     25.45 o 
   3   6   7       41.80       77.44     18.08 o 
   4   6   7        9.49       13.50      8.73 o 
  -5   7   7      104.65      134.08     26.97 o 
  -4   7   7      392.23      398.59     27.14 o 
  -3   7   7     1256.23     1294.30     40.81 o 
  -2   7   7       19.82       24.57     10.36 o 
  -1   7   7      987.75     1055.09     35.94 o 
   0   7   7     1086.23     1087.77     30.76 o 
   1   7   7       16.75       22.84      7.74 o 
   2   7   7      800.67      792.31     29.60 o 
   3   7   7      356.17      349.45     20.45 o 
   4   7   7       75.31       78.32     12.90 o 
  -4   8   7      361.99      324.26     22.22 o 
  -3   8   7      107.18      127.75     14.89 o 
  -2   8   7     1379.83     1373.54     48.20 o 
  -1   8   7      610.18      616.18     26.90 o 
   0   8   7      826.11      800.52     27.37 o 
   1   8   7     2703.83     2655.23    103.95 o 
   2   8   7      121.53      129.75     14.30 o 
   3   8   7      755.78      724.15     31.38 o 
  -3   9   7       46.84       49.79     12.31 o 
  -2   9   7        6.51       16.43     10.59 o 
  -1   9   7       82.58       55.12     12.00 o 
   0   9   7       22.38       53.86     12.35 o 
   1   9   7        1.68       21.42     13.37 o 
   2   9   7       29.71       25.13     10.31 o 
  -2  10   7      857.47      807.37     34.62 o 
  -1  10   7       28.31       39.04     11.63 o 
   0  10   7      360.29      357.20     28.59 o 
   1  10   7      716.34      689.36     31.78 o 
  -5   0   8        9.33       18.97     15.44 o 
  -4   0   8     1429.99     1430.84     65.78 o 
  -3   0   8      785.56      791.93     48.90 o 
  -2   0   8       99.91      132.61     21.10 o 
  -1   0   8     2452.17     2645.47     87.21 o 
   0   0   8      611.48      696.64     38.84 o 
   1   0   8      656.69      732.98     39.01 o 
   2   0   8     2567.43     2661.50     87.05 o 
   3   0   8      471.48      399.14     39.19 o 
   4   0   8     1158.65     1050.77     76.26 o 
  -5   1   8      174.46      168.89     17.87 o 
  -4   1   8       12.77       36.18     14.15 o 
  -3   1   8      104.65      137.44     16.17 o 
  -2   1   8      360.33      389.80     22.24 o 
  -1   1   8        5.86       39.34     10.40 o 
   0   1   8     1238.48     1273.63     39.50 o 
   1   1   8      729.35      725.91     28.05 o 
   2   1   8       21.53       28.99      9.84 o 
   3   1   8      422.82      361.18     20.71 o 
   4   1   8      311.18      256.40     26.52 o 
  -5   2   8        0.25       43.11     13.30 o 
  -4   2   8       75.51       83.41     13.32 o 
  -3   2   8       23.29       30.06     10.84 o 
  -2   2   8      193.73      229.54     18.12 o 
  -1   2   8      428.72      492.86     24.02 o 
   0   2   8      274.86      294.60     19.57 o 
   1   2   8      351.14      344.93     23.31 o 
   2   2   8      589.42      581.73     24.80 o 
   3   2   8        8.92       16.93      8.75 o 
   4   2   8      370.64      288.14     26.50 o 
  -5   3   8      706.78      619.07     30.05 o 
  -4   3   8       59.91       68.42     13.66 o 
  -3   3   8     1207.65     1259.65     42.29 o 
  -2   3   8     1790.52     1997.27     55.19 o 
  -1   3   8       18.20       40.90     12.31 o 
   0   3   8     1767.47     1966.06     53.43 o 
   1   3   8     2267.27     2477.53     62.14 o 
   2   3   8        0.55       17.53      8.86 o 
   3   3   8     2172.57     2072.57     58.21 o 
   4   3   8     1178.54     1055.51     42.28 o 
  -5   4   8        1.71       24.53     14.40 o 
  -4   4   8      356.48      376.10     23.54 o 
  -3   4   8      198.52      206.75     18.18 o 
  -2   4   8        6.38       14.27      9.57 o 
  -1   4   8      714.78      751.82     33.15 o 
   0   4   8      168.27      155.27     13.12 o 
   1   4   8       68.65       64.85     10.45 o 
   2   4   8     1129.57     1085.18     35.11 o 
   3   4   8        2.19        4.35      8.06 o 
   4   4   8      350.02      310.19     21.43 o 
  -4   5   8       12.07       25.00     22.53 o 
  -3   5   8      193.03      212.87     29.93 o 
  -2   5   8       72.54       81.33     11.36 o 
  -1   5   8        0.01       22.77      9.95 o 
   0   5   8      494.57      502.90     24.36 o 
   1   5   8      442.30      416.81     19.96 o 
   2   5   8        0.20        1.81      7.21 o 
   3   5   8      177.79      147.64     15.01 o 
  -4   6   8      719.51      688.32     47.64 o 
  -3   6   8      555.46      574.81     28.37 o 
  -2   6   8      113.30      137.84     14.56 o 
  -1   6   8     1158.01     1231.51     38.58 o 
   0   6   8      381.70      374.54     23.08 o 
   1   6   8      845.26      834.50     36.74 o 
   2   6   8     1659.45     1636.05     48.87 o 
   3   6   8      106.96      116.26     15.72 o 
  -3   7   8      176.11      179.45     19.91 o 
  -2   7   8      708.57      681.92     31.35 o 
  -1   7   8       31.67       41.74     10.53 o 
   0   7   8      290.39      246.91     17.37 o 
   1   7   8      871.13      770.43     32.30 o 
   2   7   8        2.18       17.37      9.90 o 
  -2   8   8       63.59       80.51     15.97 o 
  -1   8   8      122.84      143.60     15.14 o 
   0   8   8       97.75      100.70     13.32 o 
   1   8   8       70.12       90.34     15.55 o 
  -4   1   9      604.06      604.96     33.45 o 
  -3   1   9       27.03       48.23     15.11 o 
  -2   1   9      337.44      382.37     24.77 o 
  -1   1   9      520.12      535.60     28.63 o 
   0   1   9       15.39       19.19     10.61 o 
   1   1   9      829.95      857.79     34.34 o 
   2   1   9      691.12      686.57     29.90 o 
  -4   2   9      141.32      152.65     22.80 o 
  -3   2   9      633.22      669.61     33.03 o 
  -2   2   9      280.60      283.32     22.03 o 
  -1   2   9      341.61      335.07     22.94 o 
   0   2   9     1009.05     1075.69     40.54 o 
   1   2   9      359.61      346.29     22.58 o 
   2   2   9      476.42      466.24     40.26 o 
  -3   3   9       23.85       33.45     13.03 o 
  -2   3   9       19.09        7.05     10.99 o 
  -1   3   9       35.39       33.60     12.15 o 
   0   3   9       22.30       15.99     11.96 o 
   1   3   9       13.28       39.33     15.02 o 
   2   3   9        1.52        2.81      9.56 o 
  -3   4   9      705.90      779.02     38.62 o 
  -2   4   9      130.36      139.24     18.62 o 
  -1   4   9       73.94      105.22     15.62 o 
   0   4   9      881.57      922.38     38.41 o 
   1   4   9      194.05      192.98     23.32 o 
  -2   5   9      456.12      482.35     29.15 o 
  -1   5   9      422.83      462.93     27.08 o 
   0   5   9        1.40       29.44     17.33 o 
   1   5   9     1046.49     1089.37     60.95 o 
                                                 
